# Supplementary material for: Antipsychotic polypharmacy and associated factors among patients with schizophrenia: Multicenter cross-sectional study in Northwest Ethiopia
Source: PLoS One. 2023 Aug 14;18(8):e0290037. doi: 10.1371/journal.pone.0290037 (PMC10424862; doi:10.1371/journal.pone.0290037)
Supplement: S1 File — (XLSX) [file pone.0290037.s001.xlsx]

## Sheet: fasil SPSS
ID_of_participant_	sex	ageofparticipant	age	marital_status	resident	religion_category	Educational_status_category	Occupation_status	Monthly_income_in_birr_category	monthlyincome	durationofillness	durationoftreatment	Presence_of_comorbidity_value	typeofcomorbidity	type_of_antipsychotics_prescribed	polypharmacy	medicationrecord	number_of_admission	substanceuse	if_yes_which_substance
"uog00	1	2	27	1	1	1	3	4	2000	3	1	1	2	#NULL!	1	2	1	1	2	#NULL!
"uog00	1	3	38	2	1	2	5	3	8000	3	1	1	1	7	2	2		1	1	9
"uog00	0	4	50	2	1	1	2	3	2000	3	2	1	1	7	1	2	2	3	2	#NULL!
"uog00	1	3	35	1	1	2	5	3	4000	3	1	1	2	#NULL!	2	2		1	1	9
"uog00	0	2	25	2	1	1	5	7	3000	3	2	1	2	#NULL!	4	1	5	1	2	#NULL!
"uog00	1	3	35	2	1	1	5	2	12000	3	1	1	2	#NULL!	2	2		1	2	#NULL!
"uog00	0	2	25	1	1	4	4	5	800	2	1	1	2	#NULL!	2	2		3	2	#NULL!
"uog00	1	2	30	2	1	1	5	2	4800	3	1	1	2	#NULL!	4	1	7	1	2	#NULL!
"uog00	1	2	28	1	1	1	5	5	500	1	1	1	2	#NULL!	2	2		2	1	8
uog00	0	4	45	2	1	2	4	3	9000	3	3	1	1	5	3	1	10	3	2	#NULL!
"uog01	1	4	50	2	2	1	1	1	800	2	1	1	2	#NULL!	1	2	1	1	2	#NULL!
"uog01	1	3	42	2	1	1	5	2	10000	3	1	1	2	#NULL!	2	2		1	2	#NULL!
"uog01	0	4	45	2	1	1	4	7	4000	3	1	1	1	5	1	2	2	2	2	#NULL!
"uog01	0	2	30	2	1	2	2	3	5000	3	2	1	2	#NULL!	4	1	5	3	2	#NULL!
"uog01	1	4	50	2	1	2	4	3	15000	3	1	1	1	1	1	2	1	1	1	2
"uog01	0	3	37	1	1	4	2	6	0	1	2	2	2	#NULL!	2	2		1	2	#NULL!
"uog01	1	4	60	3	2	1	1	1	1000	2	1	1	1	1	4	1	9	3	2	#NULL!
"uog01	0	1	20	1	1	1	4	5	0	1	1	1	1	7	2	2		1	2	#NULL!
"uog01	1	1	23	1	1	3	5	5	700	1	1	1	2	#NULL!	1	2	1	1	2	#NULL!
"uog02	1	4	45	2	2	1	1	1	500	1	1	1	2	#NULL!	1	2	1	3	2	#NULL!
"uog02	1	4	49	2	2	2	3	3	6000	3	1	1	2	#NULL!	2	2		1	1	10
"uog02	1	3	40	2	2	1	1	1	600	1	3	2	2	#NULL!	3	1	5	3	2	#NULL!
"uog02	1	4	60	2	2	1	1	1	1000	2	1	1	1	1	1	2	2	2	2	#NULL!
"uog02	0	4	60	2	1	2	3	7	5000	3	1	1	1	1	1	2	1	3	2	#NULL!
"uog02	1	3	40	3	1	1	5	2	7000	3	2	2	2	#NULL!	4	1	5	3	1	3
"uog02	1	4	69	2	2	1	3	1	2000	3	3	2	1	5	1	2	1	1	1	3
"uog02	1	3	40	1	1	3	5	2	4000	3	2	1	1	2	2	2		2	2	#NULL!
"uog02	1	4	50	2	1	2	3	3	3000	3	3	2	1	2	2	2		3	1	10
"uog02	1	2	33	3	1	2	5	2	3700	3	2	1	2	#NULL!	4	1	7	1	1	7
"uog03	0	3	40	2	1	2	4	7	2000	3	2	2	1	1	1	2	2	2	2	#NULL!
"uog03	1	3	37	2	1	3	5	2	3500	3	2	1	2	#NULL!	1	2	1	2	2	#NULL!
"uog03	0	3	40	2	1	2	3	7	3000	3	2	2	2	#NULL!	2	2		2	2	#NULL!
"uog03	1	2	26	1	1	1	5	2	4600	3	2	1	2	#NULL!	1	2	2	1	2	#NULL!
"uog03	0	3	42	2	2	1	1	7	2000	3	1	1	2	#NULL!	2	2		1	2	#NULL!
"uog03	1	2	34	3	1	1	2	4	4000	3	2	1	2	#NULL!	4	1	5	3	2	#NULL!
"uog03	1	4	60	3	1	2	3	3	3000	3	3	3	2	#NULL!	1	2	2	1	1	2
"uog03	0	1	21	2	1	2	3	7	4000	3	1	1	2	#NULL!	2	2		3	2	#NULL!
"uog03	0	3	40	1	1	1	1	6	1400	3	3	2	2	#NULL!	4	1	9	1	2	#NULL!
"uog03	1	2	25	1	2	1	3	1	1500	3	2	1	2	#NULL!	2	2		3	2	#NULL!
"uog04	0	3	38	3	2	1	1	7	2000	3	3	2	2	#NULL!	1	2	1	1	2	#NULL!
"uog04	0	2	28	1	1	2	2	3	3000	3	3	3	2	#NULL!	1	2	2	2	2	#NULL!
"uog04	1	4	48	2	1	1	4	3	4000	3	1	1	2	#NULL!	2	2		1	1	2
"uog04	0	2	25	1	2	1	3	6	0	1	1	1	2	#NULL!	2	2		1	2	#NULL!
"uog04	0	2	28	2	1	3	5	3	2000	3	2	1	2	#NULL!	4	1	5	1	2	#NULL!
"uog04	0	4	54	2	2	1	2	3	5000	3	2	1	2	#NULL!	2	2		1	2	#NULL!
"uog04	0	1	22	2	2	1	4	7	3000	3	1	1	2	#NULL!	2	2		2	2	#NULL!
"uog04	0	1	20	1	1	1	4	5	0	1	1	1	2	#NULL!	2	2		1	2	#NULL!
"uog04	1	2	30	1	1	1	5	2	4000	3	2	1	2	#NULL!	4	1	7	1	2	#NULL!
"uog04	0	3	40	2	2	1	1	7	2500	3	1	1	2	#NULL!	2	2		1	2	#NULL!
"uog05	1	3	35	2	2	1	2	1	1500	3	2	2	2	#NULL!	1	2	1	1	2	#NULL!
"uog05	0	2	30	1	1	1	5	5	500	1	1	1	2	#NULL!	1	2	1	1	2	#NULL!
"uog05	1	4	45	2	2	1	2	1	2500	3	2	1	2	#NULL!	2	2		1	1	3
"uog05	0	3	40	2	2	1	1	7	3100	3	1	1	2	#NULL!	2	2		2	2	#NULL!
"uog05	1	2	25	2	1	1	4	3	5000	3	1	1	2	#NULL!	4	1	5	3	1	9
"uog05	1	1	20	1	2	1	4	5	100	1	2	1	2	#NULL!	2	2		1	2	#NULL!
"uog05	0	3	37	2	1	1	5	2	5500	3	3	2	2	#NULL!	2	2		1	2	#NULL!
"uog05	0	4	60	4	1	1	1	7	4700	3	1	1	2	#NULL!	1	2	1	2	2	#NULL!
"uog05	0	3	36	3	1	2	3	3	9000	3	3	2	2	#NULL!	4	1	9	1	1	9
"uog05	1	3	40	1	1	2	3	3	2500	3	3	3	2	#NULL!	4	1	7	3	2	#NULL!
"uog06	1	2	33	2	1	1	4	3	6000	3	2	1	2	#NULL!	2	2		1	1	3
"uog06	0	4	55	3	1	1	2	7	3500	3	1	1	2	#NULL!	2	2		1	2	#NULL!
"uog06	1	3	44	2	1	1	5	2	3000	3	1	1	2	#NULL!	2	2		1	2	#NULL!
"uog06	1	2	27	1	1	1	3	3	4000	3	1	1	2	#NULL!	2	2		1	1	3
"uog06	1	4	60	3	1	2	4	3	6000	3	3	3	1	5	2	2		2	2	#NULL!
"uog06	0	2	30	2	1	1	3	7	4000	3	2	1	2	#NULL!	3	1	5	3	1	2
"uog06	0	3	40	4	1	2	2	3	4000	3	3	3	2	#NULL!	1	2	2	1	2	#NULL!
"uog06	1	3	40	2	1	3	3	3	8000	3	2	1	2	#NULL!	4	1	9	3	1	2
"uog06	1	1	22	2	1	2	3	3	3000	3	2	2	2	#NULL!	2	2		2	2	#NULL!
"uog06	1	4	50	3	1	2	4	3	5000	3	2	1	1	2	1	2	1	1	1	10
"uog07	1	3	38	1	1	1	5	2	6000	3	3	2	2	#NULL!	2	2		1	1	2
"uog07	1	2	30	1	1	2	3	3	5000	3	2	1	2	#NULL!	4	1	5	2	1	2
"uog07	1	2	29	2	2	1	2	1	2600	3	2	1	2	#NULL!	2	2		1	1	3
"uog07	0	1	20	1	2	1	3	5	100	1	1	1	2	#NULL!	4	1	6	3	2	#NULL!
"uog07	1	1	20	1	2	1	3	5	100	1	1	1	2	#NULL!	1	2	1	2	2	#NULL!
"uog07	1	1	19	1	1	1	4	5	1000	2	1	1	2	#NULL!	1	2	2	1	2	#NULL!
"uog07	1	2	26	1	1	1	5	2	5358	3	1	1	2	#NULL!	2	2		2	2	#NULL!
"uog07	0	4	56	2	1	1	2	7	2500	3	1	1	2	#NULL!	2	2		1	2	#NULL!
"uog07	1	1	20	1	2	1	4	5	500	1	2	1	2	#NULL!	1	2	1	1	2	#NULL!
"uog07	0	2	33	1	2	1	4	3	1000	2	2	1	2	#NULL!	2	2		3	2	#NULL!
"uog08	0	2	28	2	2	1	4	7	3000	3	1	1	2	#NULL!	4	1	5	2	2	#NULL!
"uog08	1	1	22	1	1	1	4	6	100	1	2	2	2	#NULL!	2	2		3	2	#NULL!
"uogo8	0	2	25	1	2	1	3	1	1500	3	2	1	1	7	2	2		2	2	#NULL!
"uog08	1	2	28	3	1	2	4	3	2000	3	2	2	1	9	2	2		3	1	7
"uog08	1	1	18	1	2	1	3	5	200	1	1	1	2	#NULL!	2	2		1	2	#NULL!
"uog08	1	4	45	2	2	1	1	1	2500	3	2	1	2	#NULL!	3	1	8	3	2	#NULL!
"uog08	0	2	25	2	1	1	4	5	300	1	1	1	2	#NULL!	4	1	5	2	2	#NULL!
"uog08	0	4	68	2	2	2	1	1	2000	3	2	1	2	#NULL!	2	2		2	1	2
"uog08	1	4	56	2	1	2	4	2	6800	3	2	1	1	3	1	2	1	3	1	7
"uog08	0	4	50	3	1	1	3	3	3800	3	3	2	2	#NULL!	1	2	1	2	2	#NULL!
"uog09	0	3	35	2	1	1	5	2	7000	3	2	2	2	#NULL!	2	2		2	2	#NULL!
"uog09	1	2	30	2	1	1	5	2	4800	3	2	1	2	#NULL!	2	2		1	2	#NULL!
"uog92	0	4	57	2	1	1	5	2	5830	3	3	3	1	1	1	2	1	3	2	#NULL!
"uog09	0	4	65	3	1	1	3	3	600	1	1	1	2	#NULL!	1	2	1	2	2	#NULL!
"uog09	0	4	50	2	1	2	5	2	6500	3	2	1	1	3	1	2	1	2	1	9
"uog09	0	3	35	2	1	3	5	2	5800	3	1	1	2	#NULL!	4	1	5	2	2	#NULL!
"uog09	1	2	25	2	1	1	4	2	3800	3	1	1	1	5	1	2	1	2	2	#NULL!
"uog09	1	3	42	2	1	1	5	3	5000	3	3	2	2	#NULL!	4	1	6	3	2	#NULL!
"uog09	1	4	48	2	2	1	1	1	2000	3	2	1	1	2	2	2		2	1	7
"uog09	0	2	28	2	1	2	4	3	3800	3	1	1	1	9	1	2	1	2	1	3
"uog10	0	3	42	2	2	1	3	1	3000	3	3	3	2	#NULL!	1	2	1	3	2	#NULL!
"uog10	0	2	30	1	1	1	5	6	3000	3	1	1	2	#NULL!	2	2		1	2	#NULL!
"uog10	0	3	37	4	2	1	1	7	1000	2	2	1	2	#NULL!	3	1	10	2	2	#NULL!
"uog10	0	2	25	3	1	1	5	2	3200	3	1	1	2	#NULL!	2	2		1	2	#NULL!
"uog10	1	3	37	2	2	1	1	1	2000	3	3	3	2	#NULL!	1	2	1	3	1	3
"uog10	1	3	35	2	2	1	1	1	1000	2	2	1	2	#NULL!	4	1	8	3	1	3
"uog10	1	2	30	1	1	1	4	6	1500	3	2	1	2	#NULL!	4	1	5	2	1	3
"uog10	1	3	38	1	1	1	3	6	500	1	1	1	2	#NULL!	1	2	1	1	2	#NULL!
"uog10	1	4	45	2	2	1	1	1	2500	3	1	1	2	#NULL!	2	2		1	2	#NULL!
"uog10	0	3	40	2	1	2	2	7	3000	3	1	1	1	2	2	2		2	1	1
"uog11	1	4	50	2	2	1	1	1	3500	3	1	1	2	#NULL!	1	2	1	1	2	#NULL!
"uog11	1	4	56	2	1	2	4	3	4000	3	1	1	2	#NULL!	4	1	10	2	2	#NULL!
"uog11	0	2	25	1	1	1	3	6	1500	3	1	1	2	#NULL!	2	2		1	2	#NULL!
"uog11	1	4	52	2	1	2	5	2	5000	3	2	2	2	#NULL!	1	2	1	1	2	#NULL!
"uog11	0	3	35	2	1	1	2	7	2000	3	1	1	2	#NULL!	2	2		2	2	#NULL!
"uog11	0	3	35	2	1	2	4	7	3000	3	1	1	1	9	2	2		1	2	#NULL!
"uog11	1	4	46	2	2	1	1	1	2000	3	1	1	2	#NULL!	4	1	5	1	1	3
"uog11	0	3	40	2	2	2	4	7	2000	3	3	2	2	#NULL!	2	2		1	1	2
"uog11	1	2	30	1	1	1	4	6	500	1	1	1	2	#NULL!	1	2	1	2	1	3
"uog11	1	4	50	2	1	2	5	3	3000	3	3	3	2	#NULL!	2	2		2	1	2
"uog12	1	2	27	1	1	1	5	6	2000	3	2	1	2	#NULL!	2	2		1	2	#NULL!
"uog12	0	3	39	4	2	1	1	6	500	1	3	2	2	#NULL!	4	1	5	3	1	3
"uog12	1	3	36	1	1	2	4	3	1600	3	2	1	2	#NULL!	2	2		2	1	7
"uog12	0	4	50	2	1	1	1	7	4000	3	2	1	2	#NULL!	4	1	9	3	1	3
"uog12	1	2	28	2	2	1	1	1	3000	3	1	1	2	#NULL!	2	2		1	2	#NULL!
"uog12	0	3	35	1	1	2	2	3	1000	2	3	2	2	#NULL!	2	2		1	2	#NULL!
"uog12	1	4	64	2	1	1	4	6	200	1	1	1	2	#NULL!	1	2	1	2	2	#NULL!
"uog12	0	1	24	1	1	1	5	3	2000	3	3	3	2	#NULL!	2	2		1	2	#NULL!
"uog12	1	2	33	1	1	1	5	6	400	1	3	3	2	#NULL!	2	2		2	1	2
"uog12	0	3	35	2	1	2	4	3	1500	3	2	2	2	#NULL!	2	2		3	2	#NULL!
"uog13	1	2	34	2	1	1	3	4	2500	3	2	2	2	#NULL!	2	2		2	2	#NULL!
"uog13	0	2	26	1	1	1	1	4	2400	3	1	1	2	#NULL!	4	1	5	1	2	#NULL!
"uog13	1	2	27	1	2	2	3	4	3000	3	2	1	2	#NULL!	1	2	1	2	1	2
"uog13	0	4	55	3	2	1	1	7	3500	3	3	2	2	#NULL!	2	2		3	2	#NULL!
"uog13	0	2	30	2	1	1	1	4	6000	3	3	2	1	#NULL!	2	2		1	2	#NULL!
"uog13	0	2	28	2	1	1	4	7	4000	3	1	1	2	#NULL!	3	1	5	1	2	#NULL!
"uog13	1	3	38	1	1	2	5	3	4500	3	1	1	2	#NULL!	2	2		3	2	#NULL!
"uog13	0	1	23	3	2	1	4	6	200	1	1	1	2	#NULL!	2	2		2	2	#NULL!
"uog13	0	2	30	1	1	1	3	6	0	1	1	1	2	#NULL!	2	2		2	2	#NULL!
"uog13	1	1	22	1	1	1	4	5	300	1	1	1	2	#NULL!	4	1	10	1	2	#NULL!
"uog14	1	2	26	2	2	1	1	1	2000	3	1	1	2	#NULL!	2	2		2	2	#NULL!
"uog14	1	2	32	3	1	1	4	2	3700	3	2	1	2	#NULL!	2	2		1	2	#NULL!
"uog14	0	2	26	2	1	1	4	7	5000	3	1	1	2	#NULL!	2	2		2	2	#NULL!
"uog14	1	3	43	1	1	2	3	6	600	1	3	2	2	#NULL!	4	1	5	3	1	7
"uog14	1	3	36	3	1	1	3	6	5000	3	2	1	2	#NULL!	1	2	1	1	1	10
"u0g14	0	2	28	1	1	1	5	2	4373	3	1	1	2	#NULL!	2	2		1	2	#NULL!
"uog14	1	3	38	1	1	1	2	6	500	1	2	1	2	#NULL!	1	2	1	1	2	#NULL!
"uog14	1	4	45	2	2	1	1	1	2000	3	2	1	2	#NULL!	2	2		2	2	#NULL!
"uog14	1	3	35	3	2	1	1	1	2600	3	3	2	2	#NULL!	4	1	10	3	1	3
"uog14	0	2	27	2	2	1	1	7	1500	3	1	1	1	5	1	2	1	2	2	#NULL!
"uog15	0	4	50	3	2	2	4	7	3000	3	3	2	2	#NULL!	2	2		1	2	#NULL!
"uog15	1	1	19	1	1	2	3	5	400	1	1	1	2	#NULL!	2	2		1	2	#NULL!
"uog15	1	2	34	2	2	1	4	1	3800	3	2	1	2	#NULL!	4	1	5	3	1	7
"uog15	0	1	24	1	1	1	5	3	4500	3	1	1	2	#NULL!	2	2		2	2	#NULL!
"uog15	1	3	40	2	2	1	1	1	2500	3	1	1	2	#NULL!	1	2	1	1	2	#NULL!
"uog15	1	4	65	3	2	1	2	1	2000	3	1	1	2	#NULL!	2	2		1	2	#NULL!
"uog15	0	3	40	1	1	2	4	3	2500	3	2	2	2	#NULL!	4	1	10	3	1	9
"uog15	1	3	40	1	1	1	4	4	3000	3	1	1	2	#NULL!	3	1	5	3	1	7
"uog15	1	3	35	2	1	1	5	2	8000	3	1	1	2	#NULL!	1	2	1	2	2	#NULL!
"uog15	1	1	18	1	2	2	3	5	0	1	1	1	2	#NULL!	2	2		1	2	#NULL!
"uog16	1	4	45	2	1	1	5	2	7800	3	2	1	1	4	1	2	1	2	1	10
"uog16	1	1	19	1	1	1	3	5	0	1	1	1	2	#NULL!	1	2	1	1	1	1
"uog16	1	2	28	2	1	1	4	3	5800	3	1	1	2	#NULL!	4	1	8	3	1	10
"uog16	0	3	35	2	1	1	4	6	600	1	3	2	1	5	2	2		2	1	3
"uog16	1	2	33	1	1	1	5	3	3000	3	2	1	2	#NULL!	2	2		1	1	3
"uog16	1	3	40	1	1	2	4	6	1000	2	3	2	2	#NULL!	2	2		3	1	10
"uog16	1	2	25	1	2	1	2	1	3700	3	1	1	2	#NULL!	2	2		2	2	#NULL!
"uog16	0	4	73	4	1	1	1	7	3000	3	3	3	1	#NULL!	2	2		3	2	#NULL!
"uog16	0	1	24	1	1	1	3	2	2000	3	1	1	2	#NULL!	3	1	5	2	1	7
"uog16	1	1	22	1	2	1	2	1	3700	3	1	1	2	#NULL!	1	2	2	1	1	3
"uog17	1	1	22	1	1	1	4	5	300	1	1	1	2	#NULL!	2	2		1	1	3
"uog17	1	3	40	2	1	1	5	2	6700	3	3	2	2	#NULL!	2	2		1	2	#NULL!
"uog17	1	4	45	2	2	1	5	2	3333	3	2	1	2	#NULL!	4	1	7	2	1	7
"uog17	1	3	39	1	1	2	5	2	4278	3	2	1	1	9	3	1	10	2	1	7
"uog17	0	4	50	2	1	2	2	3	4500	3	2	1	2	#NULL!	2	2		2	1	2
"uog17	1	2	33	1	1	2	5	3	3000	3	1	1	2	#NULL!	2	2		2	1	7
"uog17	0	3	42	2	1	1	3	7	2500	3	3	3	2	#NULL!	1	2	1	1	2	#NULL!
"fh001	0	4	60	2	1	2	2	3	5000	3	3	2	1	#NULL!	1	2	2	2	1	8
"fh002	1	4	45	2	2	1	1	1	4000	3	2	1	1	#NULL!	4	1	5	2	1	3
"fh003	0	1	22	1	1	1	4	5	300	1	1	1	2	#NULL!	2	2		1	2	#NULL!
"fh004	0	3	38	2	1	1	5	2	8013	3	1	1	2	#NULL!	1	2	1	1	2	#NULL!
"fh005	1	4	47	2	1	1	4	3	8000	3	1	1	2	#NULL!	2	2		2	2	#NULL!
"fh006	1	3	36	1	1	1	4	6	300	1	2	1	2	#NULL!	4	1	7	2	1	2
"fh007	1	3	39	2	1	2	3	3	7000	3	1	1	2	#NULL!	2	2		2	1	10
"fh008	1	2	33	1	1	2	4	3	3500	3	1	1	2	#NULL!	1	2	1	2	1	10
"fh009	1	4	47	2	2	1	1	1	6500	3	2	1	2	#NULL!	2	2		2	1	3
"fh010	0	4	65	2	1	1	2	7	6000	3	2	1	1	1	1	2	1	1	2	#NULL!
"fh011	1	4	55	2	2	1	2	1	3500	3	1	1	2	#NULL!	1	2	1	1	2	#NULL!
"fh012	0	1	22	2	1	4	4	5	400	1	2	1	2	#NULL!	4	1	5	2	1	3
"fh013	0	2	27	2	1	1	5	2	8000	3	1	1	2	#NULL!	1	2	1	1	2	#NULL!
"fh014	1	2	32	1	1	1	3	3	5000	3	2	1	2	#NULL!	1	2	1	1	1	10
"fh015	1	3	38	2	2	2	2	1	3000	3	1	1	2	#NULL!	1	2	2	1	1	2
"fh016	1	3	39	2	1	2	4	3	10000	3	1	1	2	#NULL!	2	2		1	1	2
"fh017	1	4	57	2	2	1	2	1	5000	3	3	2	1	9	4	1	5	3	1	3
"fh018	0	1	23	1	1	1	4	5	400	1	1	1	2	#NULL!	1	2	1	2	2	#NULL!
"fh019	0	1	23	1	1	1	5	6	500	1	3	2	2	#NULL!	1	2	1	1	2	#NULL!
"fh020	0	3	44	2	1	1	5	3	9000	3	1	1	1	#NULL!	2	2		2	2	#NULL!
"fh021	1	2	28	1	2	1	2	1	2000	3	2	1	2	#NULL!	1	2	1	1	2	#NULL!
"fh022	1	3	38	2	2	1	1	1	4000	3	3	2	2	#NULL!	2	2		2	2	#NULL!
"fh023	0	1	19	1	1	2	4	5	0	1	1	1	2	#NULL!	4	1	5	1	2	#NULL!
"fh024	1	2	33	2	1	1	4	2	3375	3	1	1	1	9	2	2		3	1	3
"fh025	1	3	35	2	1	1	5	2	3900	3	1	1	2	#NULL!	1	2	1	3	2	#NULL!
"fh026	0	1	20	1	1	1	3	3	3375	3	1	1	2	#NULL!	2	2		3	2	#NULL!
"fh027	1	2	31	2	1	1	3	3	2500	3	2	1	2	#NULL!	2	2		1	2	#NULL!
"fh028	1	3	36	2	1	2	3	3	7500	3	3	2	2	#NULL!	4	1	5	2	1	10
"fh029	1	3	40	2	2	1	1	1	4000	3	3	2	1	9	2	2		3	2	#NULL!
"fh030	1	1	23	1	2	1	4	5	0	1	2	2	2	#NULL!	2	2		2	2	#NULL!
"fh031	0	4	45	2	1	1	5	2	8013	3	3	2	1	5	1	2	1	3	2	#NULL!
"fh032	0	2	28	1	1	1	5	2	6000	3	1	1	2	#NULL!	1	2	1	1	2	#NULL!
"fh033	0	3	39	2	1	2	4	7	9000	3	1	1	2	#NULL!	2	2		1	2	#NULL!
"fh034	1	3	36	2	1	1	5	2	7075	3	1	1	2	#NULL!	1	2	1	2	2	#NULL!
"fh035	1	4	57	2	2	1	1	1	6000	3	1	1	1	#NULL!	2	2		1	2	#NULL!
"fh036	1	3	38	1	1	1	4	6	500	1	2	1	2	#NULL!	2	2		2	2	#NULL!
"fh037	1	2	25	1	1	1	5	3	2000	3	1	1	2	#NULL!	2	2		1	2	#NULL!
"fh038	0	3	39	2	1	2	4	7	8000	3	2	1	2	#NULL!	4	1	5	3	1	2
"fh039	1	2	28	1	1	1	5	2	8013	3	1	1	2	#NULL!	2	2		2	2	#NULL!
"fh040	1	4	48	2	1	1	3	3	9500	3	2	1	1	4	1	2	1	2	2	#NULL!
"fh041	1	3	42	2	1	1	5	6	600	1	1	1	2	#NULL!	2	2		2	1	3
"fh042	0	2	32	2	1	2	3	7	12500	3	2	1	2	#NULL!	4	1	7	3	1	2
"fh043	0	2	30	2	1	1	5	2	7071	3	1	1	2	#NULL!	2	2		1	2	#NULL!
"fh044	0	1	22	1	1	1	4	5	0	1	2	1	2	#NULL!	2	2		3	2	#NULL!
"fh045	1	3	35	2	1	2	4	3	6000	3	2	1	2	#NULL!	1	2	1	3	1	10
"fh046	0	2	28	1	1	1	5	6	500	1	1	1	2	#NULL!	2	2		1	2	#NULL!
"fh047	1	3	36	2	1	1	5	2	10000	3	1	1	2	#NULL!	1	2	1	2	2	#NULL!
"fh048	1	2	28	1	1	2	4	6	0	1	2	1	1	#NULL!	3	1	6	2	1	10
"fh049	1	2	33	1	1	2	4	6	0	1	2	2	2	#NULL!	4	1	5	3	1	7
"fh050	0	2	27	2	2	1	3	7	2000	3	1	1	2	#NULL!	2	2		2	2	#NULL!
"fh051	1	3	39	2	2	1	2	1	6000	3	1	1	2	#NULL!	2	2		1	2	#NULL!
"fh052	1	3	37	2	1	2	5	2	3000	3	1	1	2	#NULL!	1	2	1	2	1	10
"fh053	1	2	29	1	1	1	4	3	6000	3	1	1	2	#NULL!	1	2	1	2	2	#NULL!
"fh054	1	2	29	1	1	1	4	6	500	1	1	1	2	#NULL!	1	2	1	3	2	#NULL!
"fh055	1	4	65	2	2	1	2	1	3000	3	1	1	1	5	1	2	1	3	2	#NULL!
"fh056	1	2	26	1	1	1	5	5	0	1	1	1	2	#NULL!	2	2		1	2	#NULL!
"fh057	0	2	26	1	1	1	4	4	3000	3	2	1	2	#NULL!	4	1	7	2	1	10
"fh058	1	4	55	2	1	1	5	2	8013	3	2	1	1	3	1	2	1	3	1	3
"fh059	1	3	40	1	1	1	4	3	10000	3	3	2	2	#NULL!	4	1	5	3	1	10
"fh060	1	3	44	2	2	1	2	1	2500	3	1	1	2	#NULL!	1	2	2	2	2	#NULL!
"fh061	0	2	33	1	1	2	4	6	0	1	2	2	2	#NULL!	4	1	5	3	1	7
"fh062	0	3	43	2	2	2	3	7	5000	3	1	1	2	#NULL!	1	2	1	2	2	#NULL!
"fh063	1	2	25	1	1	1	5	5	400	1	1	1	2	#NULL!	1	2	1	2	2	#NULL!
"fh064	1	3	36	2	1	1	5	2	9000	3	1	1	2	#NULL!	2	2		1	2	#NULL!
"fh065	1	2	30	1	1	1	4	3	7500	3	2	1	2	#NULL!	1	2	1	1	2	#NULL!
"fh066	1	2	28	2	2	1	2	1	3000	3	1	1	2	#NULL!	1	2	1	2	2	#NULL!
"fh067	0	3	42	2	2	1	2	1	3000	3	1	1	2	#NULL!	2	2		3	1	3
"fh068	0	3	38	2	2	1	1	1	2400	3	2	2	2	#NULL!	1	2	1	2	2	#NULL!
"fh069	0	4	45	2	1	1	3	7	4000	3	2	1	2	#NULL!	1	2	1	3	2	#NULL!
"fh070	0	4	49	2	2	1	1	7	4000	3	2	2	2	#NULL!	3	1	5	2	2	#NULL!
"fh071	0	1	23	2	2	1	2	7	3000	3	1	1	2	#NULL!	2	2		1	2	#NULL!
"fh072	0	2	30	3	1	1	1	3	3000	3	2	1	2	#NULL!	1	2	1	2	2	#NULL!
"fh073	0	4	68	2	1	1	1	7	5000	3	3	2	1	1	4	1	6	3	1	3
"fh074	0	4	45	2	2	1	2	7	2900	3	3	2	2	#NULL!	2	2		3	2	#NULL!
"fh075	0	4	57	2	1	1	5	2	7000	3	2	1	2	#NULL!	1	2	1	2	2	#NULL!
"fh076	1	2	26	1	1	1	4	6	400	1	2	2	2	#NULL!	2	2		1	2	#NULL!
"fh077	1	2	29	1	1	2	3	6	0	1	2	2	2	#NULL!	1	2	1	3	2	#NULL!
"fh078	1	2	31	2	1	2	4	3	4000	3	2	1	2	#NULL!	2	2		2	1	2
"fh079	0	1	24	1	1	1	4	5	500	1	3	2	2	#NULL!	4	1	5	1	2	#NULL!
"fh080	0	4	46	2	1	1	3	7	5000	3	1	1	1	3	2	2		3	2	#NULL!
"fh081	0	1	23	2	2	1	3	7	6000	3	1	1	2	#NULL!	2	2		2	2	#NULL!
"fh082	1	2	33	1	1	1	3	6	0	1	2	1	2	#NULL!	4	1	5	1	2	#NULL!
"fh083	1	1	22	1	2	1	4	5	400	1	2	2	2	#NULL!	1	2	1	2	2	#NULL!
"fh084	1	4	49	2	1	1	3	3	3000	3	1	1	2	#NULL!	2	2		1	2	#NULL!
"fh085	0	1	20	1	1	1	3	6	0	1	1	1	1	2	2	2		2	2	#NULL!
"fh086	1	4	45	2	1	1	4	2	3900	3	1	1	2	#NULL!	2	2		2	2	#NULL!
"fh087	1	2	30	2	1	1	5	2	3500	3	1	1	2	#NULL!	2	2		2	2	#NULL!
"fh088	0	4	72	4	1	1	3	7	9000	3	1	1	2	#NULL!	1	2	1	3	1	3
"fh089	0	1	21	1	1	2	4	5	400	1	1	1	2	#NULL!	2	2		1	2	#NULL!
"fh090	1	1	23	1	1	1	5	5	600	1	1	1	2	#NULL!	4	1	8	3	1	10
"fh091	1	3	37	2	1	2	5	3	8500	3	1	1	2	#NULL!	1	2	1	2	1	10
"fh092	1	2	27	1	1	1	4	3	3000	3	1	1	2	#NULL!	4	1	6	1	2	#NULL!
"fh093	1	4	46	2	2	1	1	1	4000	3	1	1	2	#NULL!	2	2		1	1	3
"fh094	1	1	24	1	1	1	4	5	500	1	1	1	2	#NULL!	2	2		2	2	#NULL!
"fh095	0	4	65	2	1	1	3	7	6000	3	1	1	1	#NULL!	2	2		2	1	3
"fh096	1	4	47	2	1	1	2	1	2500	3	1	1	2	#NULL!	2	2		1	2	#NULL!
"fh097	0	2	27	2	2	1	2	7	3000	3	1	1	2	#NULL!	4	1	5	2	2	#NULL!
"fh098	1	1	23	1	1	1	4	3	3000	3	1	1	2	#NULL!	2	2		2	2	#NULL!
"fh099	1	2	30	2	2	1	2	1	3000	3	1	1	2	#NULL!	1	2	1	1	2	#NULL!
"fh100	0	4	53	3	1	1	4	3	5000	3	2	1	2	#NULL!	3	1	5	2	1	3
"fh101	0	1	21	1	1	1	3	3	3000	3	2	1	2	#NULL!	1	2	2	1	2	#NULL!
"fh102	1	2	34	1	1	1	3	3	7000	3	2	1	2	#NULL!	2	2		1	1	2
"fh103	1	3	44	2	2	1	2	1	5000	3	2	1	2	#NULL!	2	2		1	2	#NULL!
"fh104	0	2	30	2	1	2	3	7	10000	3	1	1	2	#NULL!	1	2	2	1	2	#NULL!
"fh105	1	4	57	2	2	1	1	1	2500	3	1	1	1	#NULL!	2	2		1	1	3
"fh106	1	3	36	2	1	1	5	2	6030	3	1	1	2	#NULL!	2	2		2	1	10
"fh107	0	2	27	2	1	1	3	7	4000	3	1	1	2	#NULL!	2	2		1	2	#NULL!
"fh108	1	2	25	1	1	1	5	5	400	1	1	1	2	#NULL!	2	2		1	2	#NULL!
"fh109	1	4	49	3	1	1	2	4	2000	3	1	1	2	#NULL!	1	2	2	1	1	3
"fh110	1	4	60	2	2	1	3	1	2500	3	3	3	1	1	1	2	2	1	2	#NULL!
"fh111	1	3	39	1	1	1	4	3	5000	3	1	1	2	#NULL!	4	1	5	1	1	2
"fh112	0	3	42	2	1	1	3	7	3000	3	2	1	1	3	4	1	5	2	2	#NULL!
"fh113	1	4	57	2	2	1	1	1	3500	3	2	1	1	9	1	2	2	1	2	#NULL!
"fh114	1	3	40	3	1	1	5	3	10000	3	2	1	2	#NULL!	1	2	2	3	2	#NULL!
"fh115	1	3	36	2	1	1	5	2	4000	3	1	1	2	#NULL!	2	2		1	2	#NULL!
"fh116	1	3	35	1	1	2	4	3	6000	3	1	1	2	#NULL!	3	1	5	2	1	2
"fh117	1	4	49	2	1	2	1	4	4000	3	1	1	1	6	4	1	5	1	2	#NULL!
"fh118	1	3	43	2	1	1	4	3	5000	3	2	2	2	#NULL!	2	2		2	1	10
"fh119	0	2	29	1	1	1	5	2	700	1	1	1	2	#NULL!	2	2		1	2	#NULL!
"fh120	0	3	36	3	2	1	3	7	2000	3	1	1	2	#NULL!	2	2		1	2	#NULL!
"fh121	1	4	68	2	2	1	1	1	3000	3	1	1	1	9	2	2		3	1	3
"fh122	0	2	33	2	1	2	4	7	5000	3	1	1	2	#NULL!	1	2	1	1	2	#NULL!
"fh123	1	3	43	2	1	1	5	2	5000	3	2	1	2	#NULL!	1	2	1	1	2	#NULL!
"fh124	0	3	35	2	1	1	4	7	5000	3	1	1	1	3	1	2	1	3	2	#NULL!
"fh125	1	4	46	2	2	1	1	1	4500	3	1	1	1	1	1	2	1	1	2	#NULL!
"fh126	1	4	64	2	2	1	2	1	3000	3	3	3	2	#NULL!	2	2		1	2	#NULL!
"fh127	1	2	30	2	1	1	5	2	6500	3	1	1	2	#NULL!	1	2	1	2	2	#NULL!
"fh128	0	2	34	1	2	1	1	7	2600	3	1	1	2	#NULL!	2	2		1	2	#NULL!
"fh129	1	3	42	2	2	1	2	1	2900	3	2	1	2	#NULL!	2	2		1	2	#NULL!
"fh130	1	3	35	2	1	1	2	3	4000	3	1	1	2	#NULL!	1	2	1	1	1	2
"fh131	1	3	44	2	1	2	2	4	2500	3	1	1	2	#NULL!	4	1	5	2	1	10
"fh132	1	3	37	2	1	1	2	4	2500	3	3	2	2	#NULL!	2	2		1	2	#NULL!
"fh133	0	3	39	3	1	1	5	2	6470	3	2	1	1	#NULL!	1	2	1	2	2	#NULL!
"fh134	1	1	22	1	1	2	4	5	600	1	1	1	2	#NULL!	1	2	1	2	2	#NULL!
"fh135	0	4	55	2	2	1	2	7	3000	3	2	1	2	#NULL!	2	2		2	2	#NULL!
"fh136	0	3	37	2	1	1	3	7	4000	3	1	1	2	#NULL!	1	2	1	1	2	#NULL!
"fh137	1	3	38	2	2	1	3	1	4500	3	1	1	2	#NULL!	3	1	6	2	1	10
"fh138	0	3	35	2	1	1	3	7	2800	3	1	1	2	#NULL!	1	2	1	1	2	#NULL!
"fh139	1	3	35	1	1	2	4	3	5000	3	3	2	2	#NULL!	4	1	8	3	1	10
"fh140	1	2	34	1	1	2	4	6	600	1	2	2	2	#NULL!	2	2		3	1	10
"fh141	1	4	47	2	1	2	4	3	10000	3	2	1	2	#NULL!	1	2	1	2	1	2
"fh142	1	2	34	1	1	2	4	6	700	1	2	1	2	#NULL!	1	2	1	3	1	7
"fh143	0	2	33	2	2	1	2	7	3000	3	2	1	2	#NULL!	1	2	1	2	2	#NULL!
"fh144	0	2	30	2	1	1	2	7	2000	3	2	1	2	#NULL!	1	2	1	2	2	#NULL!
"fh145	1	1	18	1	1	1	5	5	500	1	2	1	2	#NULL!	2	2		3	2	#NULL!
"fh146	0	2	25	2	1	1	4	7	4500	3	2	2	2	#NULL!	2	2		2	2	#NULL!
"fh147	0	2	30	1	1	1	3	3	6000	3	2	1	2	#NULL!	1	2	1	2	2	#NULL!
"fh148	0	1	20	1	2	1	5	6	0	1	1	1	2	#NULL!	2	2		3	2	#NULL!
"fh149	0	2	31	3	1	3	5	2	6700	3	3	2	2	#NULL!	4	1	5	3	2	#NULL!
"fh150	1	1	24	1	1	2	4	5	400	1	1	1	2	#NULL!	2	2		1	2	#NULL!
"fh151	0	3	39	2	2	1	1	7	3000	3	2	2	2	#NULL!	2	2		1	2	#NULL!
"fh152	1	2	30	1	2	1	2	4	4000	3	2	1	2	#NULL!	1	2	1	2	2	#NULL!
"fh153	0	2	30	2	1	1	5	2	4200	3	1	1	2	#NULL!	4	1	5	2	1	3
"fh154	0	2	26	1	1	1	4	6	500	1	3	3	1	6	2	2		1	1	7
"fh155	0	4	47	3	1	1	5	2	5670	3	3	3	2	#NULL!	4	1	7	3	2	#NULL!
"fh156	0	4	50	3	1	1	1	7	2000	3	1	1	2	#NULL!	2	2		2	2	#NULL!
"fh157	1	3	42	1	2	1	1	1	4000	3	1	1	2	#NULL!	2	2		1	2	#NULL!
"fh158	0	1	23	1	2	1	3	6	0	1	2	1	2	#NULL!	2	2		2	2	#NULL!
"fh159	1	3	35	2	2	1	1	1	3000	3	2	2	2	#NULL!	2	2		1	2	#NULL!
"fh160	0	3	36	2	1	1	4	3	3000	3	1	1	2	#NULL!	2	2		1	2	#NULL!
"fh161	1	2	30	1	1	1	4	6	700	1	2	2	2	#NULL!	2	2		2	2	#NULL!
"fh162	1	2	29	1	1	1	3	6	400	1	1	1	2	#NULL!	4	1	5	2	2	#NULL!
"fh163	1	2	26	1	2	1	4	1	2000	3	1	1	2	#NULL!	2	2		1	2	#NULL!
"fh164	0	2	30	2	1	1	1	7	3000	3	1	1	2	#NULL!	2	2		3	1	3
"fh165	1	1	22	1	1	1	4	5	300	1	1	1	2	#NULL!	2	2		1	1	3
"fh166	1	4	60	3	2	1	1	1	2500	3	1	1	1	#NULL!	3	1	5	2	2	#NULL!
"fh167	0	4	55	4	1	1	2	3	4500	3	2	1	2	#NULL!	1	2	1	1	2	#NULL!
"fh168	1	4	49	2	2	1	1	1	3500	3	1	1	2	#NULL!	2	2		1	2	#NULL!
"fh169	1	2	25	1	1	2	5	6	500	1	1	1	2	#NULL!	2	2		1	2	#NULL!
"fh170	1	3	40	2	2	1	1	1	2000	3	2	2	2	#NULL!	4	1	5	3	1	3
"fh171	1	1	24	1	1	1	4	5	0	1	1	1	2	#NULL!	2	2		3	2	#NULL!
"fh172	1	2	32	2	1	1	5	2	9000	3	1	1	2	#NULL!	4	1	6	3	2	#NULL!
"fh173	0	1	22	1	1	1	4	5	0	1	1	1	2	#NULL!	2	2	5	2	2	#NULL!
"fh174	1	3	42	3	2	1	1	1	2000	3	3	2	2	#NULL!	1	2	1	1	2	#NULL!
"fh175	1	4	52	2	1	2	4	3	11000	3	2	2	1	5	1	2	1	2	1	10
"fh176	0	2	25	2	1	2	4	3	8000	3	1	1	2	#NULL!	2	2		1	2	#NULL!
"fh177	1	2	26	1	1	2	4	3	5000	3	1	1	2	#NULL!	1	2	1	1	2	#NULL!
"fh178	1	3	39	3	2	2	5	3	3000	3	3	2	2	#NULL!	3	1	5	2	2	#NULL!
"fh179	1	3	36	2	1	2	4	3	4000	3	1	1	2	#NULL!	2	2		2	1	10
"fh180	1	4	45	2	2	1	1	1	2000	3	2	1	2	#NULL!	1	2	1	1	2	#NULL!
"fh181	0	4	55	2	1	1	5	2	5000	3	3	3	1	9	2	2		2	2	#NULL!
"fh182	0	2	33	2	1	1	5	2	4600	3	2	1	2	#NULL!	1	2	1	1	2	#NULL!
"fh183	1	2	31	1	1	1	4	3	3000	3	2	2	2	#NULL!	4	1	7	1	2	#NULL!
"fh184	1	3	40	2	1	1	5	2	8057	3	1	1	2	#NULL!	2	2		1	2	#NULL!
"tg001	0	2	26	1	2	1	3	6	300	1	2	1	2	#NULL!	2	2		2	2	#NULL!
"tg002	1	3	43	2	2	1	1	1	2500	3	1	1	2	#NULL!	2	1	5	1	2	#NULL!
"tg003	0	2	28	1	1	1	5	2	3975	3	1	1	2	#NULL!	2	2		1	2	#NULL!
"tg004	0	3	35	2	1	1	5	2	5000	3	1	1	2	#NULL!	1	2	1	1	2	#NULL!
"tg005	1	2	30	2	2	1	2	1	1500	3	1	1	2	#NULL!	1	2	1	2	2	#NULL!
"tg006	0	1	24	1	1	2	5	3	2000	3	2	2	2	#NULL!	3	1	6	3	1	3
"tg007	1	2	29	1	1	1	4	3	3000	3	1	1	2	#NULL!	4	2		2	2	#NULL!
"tg008	0	3	40	2	2	1	2	7	2000	3	1	1	2	#NULL!	2	2		1	2	#NULL!
"tg009	1	2	33	2	2	2	2	1	2000	3	1	1	2	#NULL!	1	2	1	2	2	#NULL!
"tg010	0	2	25	1	1	1	5	6	300	1	1	1	2	#NULL!	1	2	1	1	2	#NULL!
"tg011	1	2	26	1	2	1	1	1	3200	3	1	1	2	#NULL!	2	2		2	2	#NULL!
"tg012	0	1	20	1	1	2	4	5	0	1	2	1	2	#NULL!	2	2		1	2	#NULL!
"tg013	1	2	29	1	2	1	1	1	3000	3	3	2	2	#NULL!	2	2		3	2	#NULL!
"tg014	0	4	52	3	1	1	4	7	3000	3	1	1	1	#NULL!	4	1	5	3	1	3
"tg015	0	2	25	2	1	1	5	2	3934	3	1	1	1	9	2	2		1	2	#NULL!
"tg016	0	2	25	1	2	1	5	6	0	1	2	1	2	#NULL!	2	2		1	2	#NULL!
"tg017	1	4	46	1	1	1	2	3	5000	3	3	2	2	#NULL!	2	2		2	2	#NULL!
"tg018	1	3	41	2	1	1	4	2	3000	3	2	2	2	#NULL!	2	2		1	2	#NULL!
"tg019	1	1	22	1	1	1	5	5	0	1	1	1	2	#NULL!	4	1	5	3	2	#NULL!
"tg020	0	2	27	2	2	1	2	7	2000	3	3	2	2	#NULL!	2	2		1	2	#NULL!
"tg021	1	4	47	2	1	2	4	3	3000	3	2	2	1	7	2	2		3	1	10
"tg022	1	1	24	1	1	1	4	3	6000	3	2	1	2	#NULL!	2	2		2	1	10
"tg023	1	2	31	1	1	1	5	2	8400	3	2	1	1	6	4	1	7	2	2	#NULL!
"tg024	1	3	41	2	2	1	1	1	3000	3	1	1	2	#NULL!	2	2		3	2	#NULL!
"tg025	1	4	53	2	1	2	3	3	12000	3	3	3	2	#NULL!	4	1	6	3	1	10
"tg026	1	2	26	1	1	1	2	6	0	1	2	1	2	#NULL!	2	2		3	2	#NULL!
"tg027	1	2	25	1	1	2	4	6	0	1	1	1	2	#NULL!	1	2	1	3	1	7
"tg028	1	2	29	1	1	1	4	6	300	1	2	1	2	#NULL!	4	1	5	3	2	#NULL!
"tg029	0	3	42	1	1	1	5	2	8017	3	3	3	2	#NULL!	3	1	8	3	2	#NULL!
"tg030	0	1	21	1	2	1	4	5	0	1	1	1	2	#NULL!	2	2		1	2	#NULL!
"tg031	0	3	41	1	2	1	1	1	1900	3	1	1	2	#NULL!	2	2		2	2	#NULL!
"tg032	1	3	35	2	1	2	5	2	9000	3	1	1	2	#NULL!	4	1	5	2	1	10
"tg033	0	3	36	1	2	1	4	6	500	1	1	1	1	9	2	2		3	2	#NULL!
"tg034	1	3	42	1	2	1	1	1	3000	3	2	1	2	#NULL!	2	2		1	2	#NULL!
"tg035	1	2	25	1	1	2	4	3	3500	3	2	2	2	#NULL!	2	2		1	1	2
"tg036	1	2	30	1	1	1	5	6	1000	2	2	2	2	#NULL!	2	2		3	1	2
"tg037	1	1	20	1	1	1	4	5	500	1	1	1	2	#NULL!	2	2		1	2	#NULL!
"tg038	0	4	45	2	1	1	5	2	4500	3	1	1	2	#NULL!	2	2		1	2	#NULL!
"tg039	0	1	22	1	1	3	4	5	300	1	1	1	2	#NULL!	4	1	5	3	2	#NULL!
"tg040	1	2	28	1	1	1	3	3	3000	3	2	1	2	#NULL!	2	2		2	1	7
"tg041	1	2	33	1	1	1	4	4	2000	3	2	1	1	3	2	2		1	2	#NULL!
"tg042	1	2	29	1	1	2	4	6	600	1	1	1	2	#NULL!	2	2		2	1	2
"tg043	0	2	25	1	1	1	5	2	4000	3	1	1	2	#NULL!	2	2		1	2	#NULL!
"tg044	0	2	26	1	2	1	4	5	300	1	2	1	2	#NULL!	4	1	5	2	2	#NULL!
"tg045	0	3	37	2	2	1	1	1	2000	3	3	2	1	9	2	2		1	2	#NULL!
"tg046	1	3	38	1	1	1	5	2	9056	3	2	2	2	#NULL!	2	2		1	2	#NULL!
"tg047	0	3	43	3	1	2	2	3	3800	3	2	2	1	4	2	2		1	2	#NULL!
"tg048	1	4	45	2	2	1	1	1	2000	3	2	2	2	#NULL!	2	2		2	2	#NULL!
"tg049	0	4	60	4	1	1	4	3	3000	3	3	3	1	1	4	1	5	3	2	#NULL!
"tg050	1	3	35	2	2	1	2	1	2000	3	1	1	2	#NULL!	2	2		3	2	#NULL!
"tg051	0	2	28	1	1	1	5	5	500	1	1	1	2	#NULL!	2	2		2	2	#NULL!
"tg052	0	4	65	4	1	2	4	3	3500	3	3	2	1	5	1	2	1	2	2	#NULL!
"tg053	0	4	50	3	2	1	1	6	2500	3	2	2	1	1	4	1	5	3	2	#NULL!
"tg054	1	3	40	3	2	1	1	1	2600	3	2	1	2	#NULL!	1	2	1	1	1	3
"tg055	0	3	35	2	2	1	1	7	3600	3	1	1	2	#NULL!	2	2		1	2	#NULL!
"tg056	1	2	30	2	2	1	2	1	3000	3	1	1	2	#NULL!	2	2		2	2	#NULL!
"tg057	1	3	42	2	1	1	5	2	7000	3	3	2	1	9	4	1	8	2	1	3
"tg058	1	3	42	2	2	1	1	1	1500	3	1	1	2	#NULL!	1	2	1	1	2	#NULL!
"tg059	0	1	22	1	1	1	4	5	400	1	1	1	2	#NULL!	1	2	1	1	2	#NULL!
"tg060	0	3	38	2	1	1	5	2	10000	3	1	1	2	#NULL!	4	1	5	1	2	#NULL!
"tg061	1	2	29	2	1	1	5	2	4500	3	2	2	2	#NULL!	4	1	5	3	1	3
"tg062	1	3	40	2	1	1	5	3	8000	3	1	1	1	4	2	2		1	2	#NULL!
